# Supplementary material for: Amino Sugar-Enriched Fraction of Korean Red Ginseng Extract Induces the Priming Step of NLRP3 Inflammasome
Source: Molecules. 2024 Mar 24;29(7):1455. doi: 10.3390/molecules29071455 (PMC11013037; doi:10.3390/molecules29071455)
Supplement: Supplementary file 1 [file molecules-29-01455-s001.zip]

Archive with 1 entries (1 files):
- molecules-2905954-supplementary.pdf
